# Supplementary material for: TAE226, a dual inhibitor of focal adhesion kinase and insulin‐like growth factor‐I receptor, is effective for Ewing sarcoma
Source: Cancer Med. 2019 Nov 6;8(18):7809–21. doi: 10.1002/cam4.2647 (PMC6912025; doi:10.1002/cam4.2647)
Supplement: Supplementary file 4 [file CAM4-8-7809-s004.xlsx]

## Sheet: Sheet1
Supplementary Table S1. Pathway analysis of transcripts differentially expressed in TC71 human Ewing sarcoma cells when FAK and IGF-IR expression were knocked down
Pathway	p-value(New Experiment)	Matched Entities(New Experiment)	Pathway Entities of Experiment Type(New Experiment)
Hs_Lymphocyte_TarBase_WP2004_46264	3.93178e-07	414	420
Hs_Muscle_cell_TarBase_WP2005_44926	1.74818e-06	331	336
Hs_miR-targeted_genes_in_lymphocytes_-_TarBase_WP2004_79972	3.1053e-06	411	495
Hs_miR-targeted_genes_in_muscle_cell_-_TarBase_WP2005_79979	1.23902e-05	335	409
Hs_miR-targeted_genes_in_epithelium_-_TarBase_WP2002_78530	2.34905e-05	274	345
Hs_Epithelium_TarBase_WP2002_45243	2.34905e-05	274	278
Hs_Focal_Adhesion_WP306_80308	9.96001e-05	190	191
Hs_Focal_Adhesion_WP306_41071	0.000133309	184	188
Hs_Focal_Adhesion_WP306_45270	0.000133309	184	188
Hs_Influenza_Life_Cycle_WP2683_81411	0.000146912	182	217
Hs_Integrated_Breast_Cancer_Pathway_WP1984_80445	0.000289994	168	171
Hs_Integrated_Breast_Cancer_Pathway_WP1984_44857	0.000352172	164	164
Hs_Integrated_Breast_Cancer_Pathway_WP1984_46412	0.000352172	164	164
Hs_EGF-EGFR_Signaling_Pathway_WP437_79266	0.000388092	162	162
Hs_Assembly_of_the_primary_cilium_WP3498_82435	0.000519357	156	158
Hs_Integrated_Pancreatic_Cancer_Pathway_WP2377_54367	0.000701669	198	200
Hs_Integrated_Pancreatic_Cancer_Pathway_WP2256_54274	0.000701669	198	200
Hs_Integrated_Pancreatic_Cancer_Pathway_WP2377_80437	0.000701669	198	201
Hs_Mitotic_Metaphase_and_Anaphase_WP2757_81540	0.000729568	149	153
Hs_Processing_of_Capped_Intron-Containing_Pre-mRNA_WP1889_81532	0.00102482	142	151
Hs_EGF-EGFR_Signaling_Pathway_WP437_47973	0.00107579	141	143
Hs_EGF-EGFR_Signaling_Pathway_WP437_44600	0.00107579	141	143
Hs_BDNF_signaling_pathway_WP2380_54595	0.00112929	140	141
Hs_Class_I_MHC_mediated_antigen_processing_and_presentation_WP2796_82462	0.00166509	132	147
Hs_TGF_beta_Signaling_Pathway_WP366_79966	0.00166509	132	132
Hs_miR-targeted_genes_in_leukocytes_-_TarBase_WP2003_79983	0.00192605	129	160
Hs_mRNA_Processing_WP411_79980	0.00222789	126	127
Hs_miR-targeted_genes_in_squamous_cell_-_TarBase_WP2006_79984	0.00222789	126	160
Hs_Leukocyte_TarBase_WP2003_44886	0.00222789	126	128
Hs_mRNA_processing_WP411_45374	0.00233867	125	127
Hs_Squamous_cell_TarBase_WP2006_44276	0.00270514	122	124
Hs_Cell_Cycle_Checkpoints_WP1775_81345	0.00283963	121	124
Hs_Host_Interactions_of_HIV_factors_WP2684_81413	0.003129	119	138
Hs_Mitotic_G1-G1-S_phases_WP1858_81454	0.00328456	118	120
Hs_TGF_beta_Signaling_Pathway_WP366_45152	0.00344785	117	117
Hs_TGF_beta_Signaling_Pathway_WP366_47976	0.00344785	117	117
Hs_Insulin_Signaling_WP481_72080	0.00367111	160	161
Hs_Insulin_Signaling_WP481_45380	0.00367111	160	161
Hs_S_Phase_WP2772_81589	0.00379918	115	118
Hs_Insulin_Signaling_WP481_42706	0.00383242	159	160
Hs_Mitotic_G2-G2-M_phases_WP1859_81553	0.00461283	111	116
Hs_Prostate_Cancer_WP2263_80439	0.00461283	111	117
Hs_Eukaryotic_Translation_Initiation_WP1812_76969	0.00461283	111	117
Hs_Prostate_Cancer_WP2263_53136	0.00484212	110	114
Hs_Regulation_of_lipid_metabolism_by_Peroxisome_proliferator-activated_receptor_alpha_(PPARalpha)_WP2797_81776	0.00517385	152	158
Hs_RNA_Polymerase_II_Transcription_WP1906_81416	0.00587901	106	106
Hs_Nonsense-Mediated_Decay_(NMD)_WP2710_81759	0.00617121	105	111
Hs_SRP-dependent_cotranslational_protein_targeting_to_membrane_WP2737_81493	0.00647792	104	111
Hs_Cell_Cycle_WP179_70629	0.00679988	103	103
Hs_Cell_cycle_WP179_45137	0.00713783	102	103
Hs_Integrin-mediated_Cell_Adhesion_WP185_80036	0.00749256	101	101
Hs_BDNF_signaling_pathway_WP2380_79953	0.00759124	143	144
Hs_Integrin-mediated_cell_adhesion_WP185_41226	0.00825578	99	99
Hs_beta-catenin_independent_WNT_signaling_WP3342_81452	0.00825578	99	101
Hs_Integrin-mediated_cell_adhesion_WP185_44862	0.00825578	99	99
Hs_B_Cell_Receptor_Signaling_Pathway_WP23_79985	0.00909671	97	98
Hs_RHO_GTPases_Activate_Formins_WP3379_81552	0.00954875	96	102
Hs_Mitotic_Prometaphase_WP2652_81349	0.0100232	95	98
Hs_Corticotropin-releasing_hormone_WP2355_79973	0.0115929	92	92
Hs_Apoptosis_Modulation_and_Signaling_WP1772_80459	0.0115929	92	95
Hs_B_Cell_Receptor_Signaling_Pathway_WP23_47980	0.0115929	92	93
Hs_HIV_Life_Cycle_WP2658_81368	0.0120774	132	149
Hs_Synthesis_of_DNA_WP1925_76968	0.0121689	91	94
Hs_Cell_surface_interactions_at_the_vascular_wall_WP1794_81579	0.0121689	91	94
Hs_Mitochondrial_translation_WP3310_81361	0.0127736	90	92
Hs_XBP1(S)_activates_chaperone_genes_WP3472_82409	0.0127736	90	92
Hs_Androgen_receptor_signaling_pathway_WP138_79958	0.0134082	89	89
Hs_Cytoplasmic_Ribosomal_Proteins_WP477_41118	0.0147737	87	88
Hs_Chromatin_modifying_enzymes_WP3362_81513	0.0147737	87	87
Hs_Retinoblastoma_(RB)_in_Cancer_WP2446_80443	0.0147737	87	90
Hs_Cytoplasmic_Ribosomal_Proteins_WP477_67139	0.0147737	87	88
Hs_TNF_alpha_Signaling_Pathway_WP231_44640	0.0155077	86	87
Hs_TNF_alpha_Signaling_Pathway_WP231_47978	0.0155077	86	87
Hs_Signaling_by_VEGF_WP1919_81395	0.0155077	86	90
Hs_Eukaryotic_Translation_Elongation_WP1811_81592	0.0155077	86	91
Hs_RNA_Polymerase_I,_RNA_Polymerase_III,_and_Mitochondrial_Transcription_WP1905_81568	0.0155077	86	88
Hs_Androgen_receptor_signaling_pathway_WP138_47971	0.0162782	85	85
Hs_MicroRNAs_in_cardiomyocyte_hypertrophy_WP1544_75258	0.0170869	84	104
Hs_MicroRNAs_in_cardiomyocyte_hypertrophy_WP1544_44907	0.0179358	83	103
Hs_MicroRNAs_in_cardiomyocyte_hypertrophy_WP1544_45381	0.0179358	83	103
Hs_Eukaryotic_Translation_Termination_WP1813_81591	0.0179358	83	88
Hs_Signaling_Pathways_in_Glioblastoma_WP2261_81197	0.0188268	82	83
Hs_Regulation_of_mRNA_stability_by_proteins_that_bind_AU-rich_elements_WP2733_81764	0.0207438	80	83
Hs_Signaling_Pathways_in_Glioblastoma_WP2261_50387	0.0207438	80	80
Hs_Apoptosis_Modulation_and_Signaling_WP1772_42308	0.0207438	80	93
Hs_RAF-MAP_kinase_cascade_WP2735_81486	0.0207438	80	81
Hs_Apoptosis_Modulation_and_Signaling_WP1772_44957	0.0207438	80	93
Hs_Hedgehog_'on'_state_WP3313_81371	0.0239913	77	80
Hs_APC_or_C-mediated_degradation_of_cell_cycle_proteins_WP1782_82467	0.0239913	77	80
Hs_M-G1_Transition_WP2785_81613	0.025183	76	79
Hs_Prolactin_Signaling_Pathway_WP2037_78501	0.025183	76	76
Hs_Prolactin_Signaling_Pathway_WP2037_46067	0.025183	76	76
Hs_TCF_dependent_signaling_in_response_to_WNT_WP3339_81447	0.0260351	147	152
Hs_Regulation_of_Actin_Cytoskeleton_WP51_79977	0.0260351	147	151
Hs_Membrane_Trafficking_WP1846_81404	0.0264339	75	79
Hs_Prolactin_Signaling_Pathway_WP2037_48450	0.0264339	75	75
Hs_MAPK6-MAPK4_signaling_WP3307_81347	0.0277469	74	78
Hs_Hedgehog_'off'_state_WP3316_81377	0.029125	73	77
Hs_Regulation_of_Actin_Cytoskeleton_WP51_45278	0.0301503	143	148
Hs_L1CAM_interactions_WP1843_81408	0.0320901	71	75
Hs_Parkin-Ubiquitin_Proteasomal_System_pathway_WP2359_53587	0.0320901	71	73
Hs_Parkin-Ubiquitin_Proteasomal_System_pathway_WP2359_72121	0.0320901	71	73
Hs_Iron_uptake_and_transport_WP2670_81385	0.0326208	108	114
Hs_Factors_involved_in_megakaryocyte_development_and_platelet_production_WP1815_81558	0.0336839	70	71
Hs_Senescence_and_Autophagy_in_Cancer_WP615_81193	0.0353862	106	109
Hs_Senescence_and_Autophagy_WP615_47912	0.0368522	105	106
Hs_DNA_damage_response_WP707_38403	0.0371129	68	68
Hs_G1_to_S_cell_cycle_control_WP45_80001	0.0371129	68	68
Hs_Endoderm_Differentiation_WP2853_80410	0.0371129	68	146
Hs_SREBP_signalling_WP1982_79943	0.0371129	68	71
Hs_DNA_damage_response_WP707_45196	0.0371129	68	68
Hs_G1_to_S_cell_cycle_control_WP45_45301	0.0371129	68	68
Hs_DNA_Damage_Response_WP707_82193	0.0371129	68	68
Hs_Nuclear_Receptors_Meta-Pathway_WP2882_79825	0.0378898	305	318
Hs_Regulation_of_DNA_replication_WP1898_81355	0.038956	67	70
Hs_Rac1-Pak1-p38-MMP-2_pathway_WP3303_81655	0.038956	67	67
Hs_Metabolism_of_water-soluble_vitamins_and_cofactors_WP1857_81407	0.038956	67	72
Hs_Metabolism_of_amino_acids_and_derivatives_WP2693_81425	0.0391794	166	172
Hs_MAPK_Signaling_Pathway_WP382_79951	0.0404912	165	168
Hs_SUMOylation_of_DNA_damage_response_and_repair_proteins_WP3327_81424	0.0408907	66	72
Hs_TSH_signaling_pathway_WP2032_79960	0.0408907	66	66
Hs_TSH_signaling_pathway_WP2032_44635	0.0429214	65	65
Hs_Respiratory_electron_transport,_ATP_synthesis_by_chemiosmotic_coupling,_and_heat_production_by_uncoupling_proteins._WP1902_81630	0.043321	101	107
Hs_C-type_lectin_receptors_(CLRs)_WP3354_81497	0.043321	101	138
Hs_Angiogenesis_overview_WP1993_71385	0.045053	64	65
Hs_angiogenesis_overview_WP1993_44954	0.045053	64	65
Hs_Proteasome_Degradation_WP183_45274	0.045053	64	65
Hs_Histone_Modifications_WP2369_69927	0.045053	64	67
Hs_Degradation_of_beta-catenin_by_the_destruction_complex_WP2773_81590	0.045053	64	68
Hs_Proteasome_Degradation_WP183_81161	0.0472903	63	65
Hs_Electron_Transport_Chain_WP111_82216	0.0488728	98	104
Hs_Electron_Transport_Chain_WP111_45239	0.0488728	98	104
Hs_Electron_Transport_Chain_WP111_41171	0.0488728	98	104
Hs_Mitochondrial_biogenesis_WP3331_81431	0.0496387	62	66
