# Supplementary material for: TAE226, a dual inhibitor of focal adhesion kinase and insulin‐like growth factor‐I receptor, is effective for Ewing sarcoma
Source: Cancer Med. 2019 Nov 6;8(18):7809–21. doi: 10.1002/cam4.2647 (PMC6912025; doi:10.1002/cam4.2647)
Supplement: Supplementary file 5 [file CAM4-8-7809-s005.xlsx]

## Sheet: Sheet1
Supplementary Table S2. Pathway analysis of differentially expressed transcripts in TC71 human Ewing sarcoma cells treated with 10 μM of TAE226 for 6 h
Pathway analysis	p-value
Hs_Muscle_cell_TarBase_WP2005_44926	0
Hs_Lymphocyte_TarBase_WP2004_46264	0
Hs_Cell_Cycle_Checkpoints_WP1775_101230	0
Hs_Mitotic_Prometaphase_WP2652_101199	3.04e-43
Hs_Mitotic_G2-G2-M_phases_WP1859_101750	8.04e-43
Hs_Mitotic_G1-G1-S_phases_WP1858_101227	1.10715e-32
Hs_Mitotic_Metaphase_and_Anaphase_WP2757_81540	4.09505e-31
Hs_Mitotic_G2-G2-M_phases_WP1859_81553	1.43537e-29
Hs_EGF-EGFR_Signaling_Pathway_WP437_79266	5.0265e-17
Hs_TGF_beta_Signaling_Pathway_WP366_79966	2.23e-15
Hs_Integrated_Pancreatic_Cancer_Pathway_WP2377_54367	1.58e-12
Hs_BDNF_signaling_pathway_WP2380_54595	5.07e-09
Hs_Focal_Adhesion_WP306_80308	8.24839e-06
