# Supplementary material for: TAE226, a dual inhibitor of focal adhesion kinase and insulin‐like growth factor‐I receptor, is effective for Ewing sarcoma
Source: Cancer Med. 2019 Nov 6;8(18):7809–21. doi: 10.1002/cam4.2647 (PMC6912025; doi:10.1002/cam4.2647)
Supplement: Supplementary file 6 [file CAM4-8-7809-s006.xlsx]

## Sheet: Sheet1
Supplementary Table S3. Blood examination in TAE-treated and non-treated mice
		Normal range	Vehicle		TAE226
	WBC (/μL)	3000〜7000	6700	3000	1800	1500	2800
	RBC(×104/μL)	911-995	548	662	358	379	616
	Hb (g/dL)	15.0-16.2	9.4	11.1	6.8	7	11.4
	PLT(×104/μL)	110-138	131	149.3	133.6	160.3	130.2
	BUN (mg/dL)	16.2〜26.4	24.5	20	32.8	23.3	26.3
	CRE (mg/dL)	0.08〜0.12	0.1	0.14	0.13	0.08	0.13
	Na (mEq/L)	148〜173	151	146	152	148	151
	K (mEq/L)	4.0〜7.6	6.7	9.4	7	7.1	7
	Cl (mEq/L)	103〜120	109	107	110	110	109
	AST (IU/L)	47〜108	251	1800	145	99	90
	ALT (IU/L)	16〜38	35	774	20	17	15
	LDH (IU/L)	345〜1290	10860	5050	3000	1800	1390
	AMY (IU/L)	2190〜4095	2457	1857	2091	1993	2374
	r-GT (IU/L)	2>	3＞	9＞	3＞	3＞	3＞
	T-CHO (mg/dL)	93〜200	141	95	104	127	175
	TG (mg/dL)	114〜304	135	168	335	203	191
	T-BIL (mg/dL)	0.04〜0.10	0.05	0.06	0.09	0.1	0.15
	GLU (mg/dL)	160〜290	177	224	163	177	148
